# Supplementary material for: Predicting progression-free survival after systemic therapy in advanced head and neck cancer: Bayesian regression and model development
Source: eLife. 2022 Dec 23;11:e73288. doi: 10.7554/eLife.73288 (PMC9815805; doi:10.7554/eLife.73288)
Supplement: Supplementary file 7. — These equations were used to calculate the risk score for each patient. [file elife-73288-supp7.txt]

Baseline Risk Score: S=(-0.278426819992)*CD33.Monocytes.c1+(-0.060298841476)*B.cell.DN.c1+(0.053313459288)*Age-(1.142256112742)
Combined Risk Score: S=(1.615133865474)*Site.Hypopharynx+(-0.224319089905)*CD33.Monocytes.c1+(-0.057227235933)*CD4.Memory.Tregs.c1+(0.561268824195)*T.cell.CD3.lfc+(1.290959733907)*CD8.Cent.Mem.lfc+(-1.498015339199)*CD8.Effect.Mem.lfc-(-3.790127113280)
